# Supplementary material for: Translation of circHGF RNA encodes an HGF protein variant promoting glioblastoma growth through stimulation of c-MET
Source: J Neurooncol. 2023 May 10;163(1):207–18. doi: 10.1007/s11060-023-04331-5 (PMC10232650; doi:10.1007/s11060-023-04331-5)
Supplement: Supplementary file 5 — Supplementary file5 (XLSX 82 KB) [file 11060_2023_4331_MOESM5_ESM.xlsx]

## Sheet: Supplementary Table 1
prot_acc	prot_score	prot_mass	prot_matches	prot_cover	pep query	pep_exp_mz	pep_exp_mr	pep_exp_z	pep_calc_mr	pep_delta	pep_miss	pep_score	pep_expect	pep_res_before	pep_seq	pep_res_after	pep_var_mod
HGF	71	13678	457	85.7	521	267.95	535.71	2	536.6	-0.88	0	12.17	0.031	R	SGLACS	M
HGF	71	13678	457	85.7	567	267.99	535.79	2	536.6	-0.81	0	9.56	0.18	R	SGLACS	M
HGF	71	13678	457	85.7	599	268.23	535.84	2	536.6	-0.75	0	0.34	0.25	R	SGLACS	M
HGF	71	13678	457	85.7	601	268.31	535.91	2	536.6	-0.69	0	2.64	0.34	R	SGLACS	M
HGF	71	13678	457	85.7	694	268.57	535.99	2	536.6	-0.61	0	4.61	0.27	R	SGLACS	M
HGF	71	13678	457	85.7	482	267.8	536.18	2	536.6	-0.42	0	0.34	0.34	R	SGLACS	M
HGF	71	13678	457	85.7	711	268.63	536.24	2	536.6	-0.36	0	1.79	0.41	R	SGLACS	M
HGF	71	13678	457	85.7	853	268.77	536.41	2	536.6	-0.19	0	1.48	0.74	R	SGLACS	M
HGF	71	13678	457	85.7	983	268.84	536.57	2	536.6	-0.02	0	0.46	0.64	R	SGLACS	M
HGF	71	13678	457	85.7	996	268.98	536.69	2	536.6	0.09	0	1.88	0.81	R	SGLACS	M
HGF	71	13678	457	85.7	1076	301.01	601.47	2	601.33	0.13	0	1.59	0.47	K	DIPTR	A
HGF	71	13678	457	85.7	1080	301.58	601.49	2	601.33	0.15	0	4.8	0.51	K	DIPTR	A
HGF	71	13678	457	85.7	1092	301.61	601.52	2	601.33	0.18	0	4.57	0.24	K	DIPTR	A
HGF	71	13678	457	85.7	1095	301.84	601.57	2	601.33	0.24	0	1.84	0.97	K	DIPTR	A
HGF	71	13678	457	85.7	1098	301.95	601.81	2	601.33	0.47	0	1.33	0.46	K	DIPTR	A
HGF	71	13678	457	85.7	1101	302.41	602.01	2	601.33	0.67	0	0.7	0.31	K	DIPTR	A
HGF	71	13678	457	85.7	1105	309.57	618.02	2	618.64	-0.62	0	0.46	0.47	M	GNLSQT	R
HGF	71	13678	457	85.7	1110	309.68	618.17	2	618.64	-0.47	0	0.97	0.31	M	GNLSQT	R
HGF	71	13678	457	85.7	1123	309.81	618.29	2	618.64	-0.35	0	1.62	0.7	M	GNLSQT	R
HGF	71	13678	457	85.7	1134	310.16	618.34	2	618.64	-0.29	0	1.56	0.72	M	GNLSQT	R
HGF	71	13678	457	85.7	1149	310.76	618.42	2	618.64	-0.22	0	1.67	0.17	M	GNLSQT	R
HGF	71	13678	457	85.7	1167	310.84	618.5	2	618.64	-0.13	0	1.74	0.47	M	GNLSQT	R
HGF	71	13678	457	85.7	1224	310.94	618.68	2	618.64	0.03	0	6.28	0.28	M	GNLSQT	R
HGF	71	13678	457	85.7	1376	311.17	618.85	2	618.64	0.21	0	0.17	0.26	M	GNLSQT	R
HGF	71	13678	457	85.7	1542	311.29	619.13	2	618.64	0.49	0	1.34	0.43	M	GNLSQT	R
HGF	71	13678	457	85.7	1695	311.48	619.46	2	618.64	0.82	0	5.17	0.12	M	GNLSQT	R
HGF	71	13678	457	85.7	1829	311.51	619.54	2	618.64	0.89	0	1.15	0.38	M	GNLSQT	R
HGF	71	13678	457	85.7	1972	312.84	624.29	2	623.68	0.61	1	1.67	0.29	R	SGLACSS	X
HGF	71	13678	457	85.7	2267	330.52	658.14	2	657.72	0.41	1	13.48	0.041	K	DIPGTR	A
HGF	71	13678	457	85.7	2556	333.96	665.76	2	664.77	0.99	2	10.24	0.037	R	SGLACSK	X
HGF	71	13678	457	85.7	2765	335.17	666.97	2	667.79	-0.8	0	9.46	0.67	R	SGLACSM	W	Oxidation (M)
HGF	71	13678	457	85.7	2846	335.19	667.94	2	667.79	0.15	0	0.47	0.27	R	SGLACSM	W	Oxidation (M)
HGF	71	13678	457	85.7	3042	335.24	668.24	2	667.79	0.45	0	1.6	0.38	R	SGLACSM	W	Oxidation (M)
HGF	71	13678	457	85.7	3096	335.41	668.41	2	667.79	0.62	0	2.26	0.24	R	SGLACSM	W	Oxidation (M)
HGF	71	13678	457	85.7	3173	335.56	668.48	2	667.79	0.69	0	0.71	0.59	R	SGLACSM	W	Oxidation (M)
HGF	71	13678	457	85.7	3209	335.74	668.52	2	667.79	0.73	0	7.08	0.71	R	SGLACSM	W	Oxidation (M)
HGF	71	13678	457	85.7	3294	335.91	668.69	2	667.79	0.9	0	4.16	0.24	R	SGLACSM	W	Oxidation (M)
HGF	71	13678	457	85.7	3371	336.48	668.73	2	667.79	0.94	0	4.28	0.61	R	SGLACSM	W	Oxidation (M)
HGF	71	13678	457	85.7	3399	336.52	668.75	2	667.79	0.96	0	6.17	0.28	R	SGLACSM	W	Oxidation (M)
HGF	71	13678	457	85.7	3412	336.59	668.76	2	667.79	0.97	0	0.54	0.58	R	SGLACSM	W	Oxidation (M)
HGF	71	13678	457	85.7	3486	336.71	668.77	2	667.79	0.98	0	11.49	0.064	R	SGLACSM	W	Oxidation (M)
HGF	71	13678	457	85.7	3494	336.86	668.78	2	667.79	0.99	0	2.84	0.46	R	SGLACSM	W	Oxidation (M)
HGF	71	13678	457	85.7	3547	336.91	668.78	2	667.79	0.99	0	4.26	0.58	R	SGLACSM	W	Oxidation (M)
HGF	71	13678	457	85.7	3551	337.23	668.78	2	667.79	0.99	0	3.49	0.63	R	SGLACSM	W	Oxidation (M)
HGF	71	13678	457	85.7	3576	353.96	704.53	2	703.81	0.72	1	0.26	0.42	K	DIPCTR	A
HGF	71	13678	457	85.7	3632	353.99	704.55	2	703.81	0.74	1	13.4	0.057	K	DIPCRT	A
HGF	71	13678	457	85.7	3684	362.74	723.49	2	722.81	0.68	2	0.34	0.37	-	MGLSSQT	R	Oxidation (M)
HGF	71	13678	457	85.7	3691	362.99	723.52	2	722.81	0.71	2	0.64	0.42	-	MGLSGQT	R	Oxidation (M)
HGF	71	13678	457	85.7	3732	364.22	727.11	2	726.83	0.27	2	1.8	0.58	R	SDLACSM	W	Oxidation (M)
HGF	71	13678	457	85.7	3784	374.23	746.21	2	746.86	-0.64	0	9.6	0.94	R	FLNAWP	A
HGF	71	13678	457	85.7	3812	374.37	746.38	2	746.86	-0.48	0	2.4	0.38	R	FLNAWP	A
HGF	71	13678	457	85.7	3864	374.51	746.38	2	746.86	-0.48	0	4.16	0.28	R	FLNAWP	A
HGF	71	13678	457	85.7	3922	374.62	746.39	2	746.86	-0.47	0	0.84	0.61	R	FLNAWP	A
HGF	71	13678	457	85.7	3926	374.86	746.41	2	746.86	-0.45	0	1.64	0.95	R	FLNAWP	A
HGF	71	13678	457	85.7	3944	374.93	746.57	2	746.86	-0.28	0	4.62	0.64	R	FLNAWP	A
HGF	71	13678	457	85.7	3987	375.37	746.64	2	746.86	-0.22	0	2.34	0.71	R	FLNAWP	A
HGF	71	13678	457	85.7	4001	375.38	746.67	2	746.86	-0.19	0	5.16	0.7	R	FLNAWP	A
HGF	71	13678	457	85.7	4015	375.65	746.87	2	746.86	0.01	0	2.39	0.15	R	FLNAWP	A
HGF	71	13678	457	85.7	4064	375.72	746.89	2	746.86	0.02	0	4.36	0.47	R	FLNAWP	A
HGF	71	13678	457	85.7	4077	375.86	746.91	2	746.86	0.04	0	0.15	0.31	R	FLNAWP	A
HGF	71	13678	457	85.7	4111	375.91	747.26	2	746.86	0.39	0	4.06	0.89	R	FLNAWP	A
HGF	71	13678	457	85.7	4158	376.43	747.43	2	746.86	0.56	0	5.64	0.92	R	FLNAWP	A
HGF	71	13678	457	85.7	4163	376.59	747.58	2	746.86	0.72	0	0.41	0.43	R	FLNAWP	A
HGF	71	13678	457	85.7	4190	376.78	747.75	2	746.86	0.88	0	3.64	0.74	R	FLNAWP	A
HGF	71	13678	457	85.7	4281	376.84	747.81	2	746.86	0.94	0	0.84	0.51	R	FLNAWP	A
HGF	71	13678	457	85.7	4293	393.91	786.54	2	785.94	0.59	-	1.26	0.49	-	SAIVRGLA	X
HGF	71	13678	457	85.7	4302	397.41	792.69	2	791.92	0.77	1	2.17	0.55	-	MGLSQTR	S	Oxidation (M)
HGF	71	13678	457	85.7	4317	405.14	808.42	2	808.92	-0.5	0	3.68	0.29	-	MVANMED	X	2 Oxidation (M)
HGF	71	13678	457	85.7	4322	405.29	808.47	2	808.92	-0.44	0	2.14	0.26	-	MVANMED	X	2 Oxidation (M)
HGF	71	13678	457	85.7	4346	405.47	808.67	2	808.92	-0.25	0	2.56	0.34	-	MVANMED	X	2 Oxidation (M)
HGF	71	13678	457	85.7	4394	405.61	808.94	2	808.92	0.02	0	3.4	0.48	-	MVANMED	X	2 Oxidation (M)
HGF	71	13678	457	85.7	4416	405.85	808.96	2	808.92	0.04	0	7.35	0.58	-	MVANMED	X	2 Oxidation (M)
HGF	71	13678	457	85.7	4483	405.96	808.97	2	808.92	0.05	0	2.17	0.61	-	MVANMED	X	2 Oxidation (M)
HGF	71	13678	457	85.7	4503	406.24	808.99	2	808.92	0.07	0	0.07	0.17	-	MVANMED	X	2 Oxidation (M)
HGF	71	13678	457	85.7	4509	406.43	809.22	2	808.92	0.3	0	0.04	0.83	-	MVANMED	X	2 Oxidation (M)
HGF	71	13678	457	85.7	4515	406.51	809.35	2	808.92	0.43	0	0.26	0.44	-	MVANMED	X	2 Oxidation (M)
HGF	71	13678	457	85.7	4572	406.66	809.56	2	808.92	0.63	0	4.9	0.59	-	MVANMED	X	2 Oxidation (M)
HGF	71	13678	457	85.7	4586	406.68	809.61	2	808.92	0.69	0	11.09	0.038	-	MVANMED	X	2 Oxidation (M)
HGF	71	13678	457	85.7	4601	406.79	809.74	2	808.92	0.82	0	1.5	0.27	-	MVANMED	X	2 Oxidation (M)
HGF	71	13678	457	85.7	4629	406.84	809.89	2	808.92	0.97	0	2.51	0.35	-	MVANMED	X	2 Oxidation (M)
HGF	71	13678	457	85.7	4647	407.55	812.61	2	811.86	0.75	1	0.34	0.18	K	LNENYCG	X
HGF	71	13678	457	85.7	4698	411.19	821.36	2	820.92	0.44	2	0.16	0.93	-	MGNLSRSG	X	Oxidation (M)
HGF	71	13678	457	85.7	4748	411.53	821.38	2	820.92	0.46	2	1.46	0.61	-	MGNLSRSG	X	Oxidation (M)
HGF	71	13678	457	85.7	4792	411.84	821.47	2	820.92	0.55	2	2.6	0.58	-	MGNLSRSG	X	Oxidation (M)
HGF	71	13678	457	85.7	4884	428.8	854	2	854.01	-0.01	0	5.61	0.56	R	SGLACSMW	X	Oxidation (M)
HGF	71	13678	457	85.7	4899	432.94	863.99	2	863	0.99	1	0.776	0.23	-	MGLNSQTI	X	Oxidation (M)
HGF	71	13678	457	85.7	5061	437.26	872.64	2	872.02	0.62	1	0.31	0.19	R	SGLGACSFM	X	Oxidation (M)
HGF	71	13678	457	85.7	5094	454.29	906	2	906.02	-0.01	0	4.31	0.24	-	MGNLSQTR	S	Oxidation (M)
HGF	71	13678	457	85.7	5186	454.57	906.01	2	906.02	-0.01	0	2.59	0.51	-	MGNLSQTR	S	Oxidation (M)
HGF	71	13678	457	85.7	5111	454.31	906.03	2	906.02	0.01	0	0.8	0.31	-	MGNLSQTR	S	Oxidation (M)
HGF	71	13678	457	85.7	5173	454.38	906.03	2	906.02	0.02	0	0.97	0.17	-	MGNLSQTR	S	Oxidation (M)
HGF	71	13678	457	85.7	5227	454.59	906.19	2	906.02	0.17	0	3.75	0.84	-	MGNLSQTR	S	Oxidation (M)
HGF	71	13678	457	85.7	5269	454.62	906.24	2	906.02	0.22	0	2.64	0.64	-	MGNLSQTR	S	Oxidation (M)
HGF	71	13678	457	85.7	5431	454.73	906.25	2	906.02	0.23	0	1.54	0.96	-	MGNLSQTR	S	Oxidation (M)
HGF	71	13678	457	85.7	5489	454.94	906.31	2	906.02	0.28	0	2.97	0.49	-	MGNLSQTR	S	Oxidation (M)
HGF	71	13678	457	85.7	5558	455.1	906.53	2	906.02	0.5	0	4.65	0.54	-	MGNLSQTR	S	Oxidation (M)
HGF	71	13678	457	85.7	5641	455.53	906.56	2	906.02	0.53	0	0.84	0.37	-	MGNLSQTR	S	Oxidation (M)
HGF	71	13678	457	85.7	5690	455.69	906.72	2	906.02	0.7	0	1.22	0.24	-	MGNLSQTR	S	Oxidation (M)
HGF	71	13678	457	85.7	5946	455.71	906.74	2	906.02	0.72	0	4.26	0.37	-	MGNLSQTR	S	Oxidation (M)
HGF	71	13678	457	85.7	7072	455.79	906.77	2	906.02	0.75	0	10.05	0.048	-	MGNLSQTR	S	Oxidation (M)
HGF	71	13678	457	85.7	7307	455.86	906.87	2	906.02	0.85	0	3.24	0.12	-	MGNLSQTR	S	Oxidation (M)
HGF	71	13678	457	85.7	7355	455.88	906.88	2	906.02	0.86	0	3.87	0.38	-	MGNLSQTR	S	Oxidation (M)
HGF	71	13678	457	85.7	7372	455.98	906.89	2	906.02	0.87	0	0.51	0.61	-	MGNLSQTR	S	Oxidation (M)
HGF	71	13678	457	85.7	7380	457.12	910.94	2	911	-0.05	0	1.59	0.65	K	LNENYCR	N
HGF	71	13678	457	85.7	7459	457.24	910.99	2	911	-0.01	0	3.79	0.74	K	LNENYCR	N
HGF	71	13678	457	85.7	7585	457.29	911.12	2	911	0.12	0	1.24	0.46	K	LNENYCR	N
HGF	71	13678	457	85.7	7586	457.29	911.26	2	911	0.25	0	7.79	0.19	K	LNENYCR	N
HGF	71	13678	457	85.7	7608	457.36	911.35	2	911	0.35	0	4.27	0.52	K	LNENDCR	N
HGF	71	13678	457	85.7	7628	457.44	911.36	2	911	0.36	0	1.5	0.6	K	LNENYCR	N
HGF	71	13678	457	85.7	7684	457.62	911.48	2	911	0.48	0	0.31	0.54	K	LNENYCR	N
HGF	71	13678	457	85.7	7686	457.79	911.51	2	911	0.5	0	1.64	0.62	K	LNENYCR	N
HGF	71	13678	457	85.7	7688	458.75	913.42	2	914	-0.58	1	2.74	0.38	K	NMDELHR	H	Oxidation (M)
HGF	71	13678	457	85.7	7710	458.81	913.84	2	914	-0.15	1	4.28	0.64	K	NMDELHR	H	Oxidation (M)
HGF	71	13678	457	85.7	7733	458.98	913.94	2	914	-0.05	1	5.09	0.57	K	NMDELHR	H	Oxidation (M)
HGF	71	13678	457	85.7	7740	459.26	914.01	2	914	0.01	1	1.48	0.26	K	NMDELHR	H	Oxidation (M)
HGF	71	13678	457	85.7	7750	459.47	914.13	2	914	0.1	1	2.04	0.16	K	NMDELHR	H	Oxidation (M)
HGF	71	13678	457	85.7	7853	459.51	914.27	2	914	0.26	1	1.65	0.86	K	NMDELHR	H	Oxidation (M)
HGF	71	13678	457	85.7	7855	459.62	914.32	2	914	0.32	1	0.17	0.95	K	NMDELHR	H	Oxidation (M)
HGF	71	13678	457	85.7	7919	459.79	914.59	2	914	0.59	1	2.31	0.56	K	NMDELHR	H	Oxidation (M)
HGF	71	13678	457	85.7	7924	459.94	914.67	2	914	0.66	1	1.49	0.45	K	NMDELHR	H	Oxidation (M)
HGF	71	13678	457	85.7	7926	460.28	914.74	2	914	0.74	1	2.71	0.22	K	NMDELHR	H	Oxidation (M)
HGF	71	13678	457	85.7	7935	460.65	914.85	2	914	0.85	1	5.67	0.58	K	NMDELHR	H	Oxidation (M)
HGF	71	13678	457	85.7	7937	460.77	914.88	2	914	0.87	1	0.18	0.61	K	NMDELHR	H	Oxidation (M)
HGF	71	13678	457	85.7	7949	460.85	914.94	2	914	0.94	1	1.49	0.15	K	NMDELHR	H	Oxidation (M)
HGF	71	13678	457	85.7	7987	470.02	936.51	2	936.89	-0.37	0	2.74	0.67	R	NPDDDAHGP	W
HGF	71	13678	457	85.7	8226	470.79	936.56	2	936.89	-0.33	0	3.47	0.95	R	NPDDDAHGP	W
HGF	71	13678	457	85.7	8237	470.96	936.94	2	936.89	0.05	0	4.71	0.97	R	NPDDDAHGP	W
HGF	71	13678	457	85.7	7952	469.17	937.07	2	936.89	0.18	0	1.08	0.84	R	NPDDDAHGP	W
HGF	71	13678	457	85.7	7955	469.24	937.14	2	936.89	0.25	0	0.79	0.31	R	NPDDDAHGP	W
HGF	71	13678	457	85.7	7963	469.37	937.25	2	936.89	0.36	0	1.03	0.26	R	NPDDDAHGP	W
HGF	71	13678	457	85.7	7967	469.57	937.48	2	936.89	0.59	0	9.48	0.29	R	NPDDDAHGP	W
HGF	71	13678	457	85.7	7970	469.57	937.58	2	936.89	0.69	0	5.97	0.32	R	NPDDDAHGP	W
HGF	71	13678	457	85.7	7971	469.82	937.59	2	936.89	0.7	0	6.24	0.57	R	NPDDDAHGP	W
HGF	71	13678	457	85.7	7974	469.88	937.71	2	936.89	0.82	0	1.26	0.15	R	NPDDDAHGP	W
HGF	71	13678	457	85.7	7981	469.94	937.84	2	936.89	0.95	0	0.48	0.94	R	NPDDDAHGP	W
HGF	71	13678	457	85.7	8021	470.16	937.97	2	936.89	1.08	0	1.75	0.26	R	NPDDDAHGP	W
HGF	71	13678	457	85.7	8245	473.23	943.02	2	943.03	-0.01	0	3.68	0.34	R	HIFWEPD	A
HGF	71	13678	457	85.7	8272	473.31	943.16	2	943.03	0.12	0	5.09	0.25	R	HIFWEPD	A
HGF	71	13678	457	85.7	8281	473.58	943.27	2	943.03	0.24	0	4.12	0.64	R	HIFWEPD	A
HGF	71	13678	457	85.7	8434	474.76	943.28	2	943.03	0.25	0	2.08	0.18	R	HIFWEPD	A
HGF	71	13678	457	85.7	8327	473.66	943.31	2	943.03	0.27	0	6.18	0.74	R	HIFWEPD	A
HGF	71	13678	457	85.7	8433	474.42	943.36	2	943.03	0.33	0	5.91	0.54	R	HIFWEPD	A
HGF	71	13678	457	85.7	8316	473.59	943.38	2	943.03	0.35	0	0.94	0.58	R	HIFWEPD	A
HGF	71	13678	457	85.7	8322	473.62	943.45	2	943.03	0.42	0	2.46	0.26	R	HIFWEPD	A
HGF	71	13678	457	85.7	8331	473.84	943.62	2	943.03	0.59	0	2.16	0.15	R	HIFWEPD	A
HGF	71	13678	457	85.7	8431	474.36	943.75	2	943.03	0.72	0	1.46	0.34	R	HIFWEPD	A
HGF	71	13678	457	85.7	8395	473.93	943.77	2	943.03	0.74	0	3.87	0.31	R	HIFWEPD	A
HGF	71	13678	457	85.7	8408	474.28	943.81	2	943.03	0.77	0	6.59	0.58	R	HIFWEPD	A
HGF	71	13678	457	85.7	8435	474.79	943.89	2	943.03	0.86	0	4.5	0.94	R	HIFWEPD	A
HGF	71	13678	457	85.7	8437	474.94	943.97	2	943.03	0.94	0	5.79	0.62	R	HIFWEPD	A
HGF	71	13678	457	85.7	8439	479.16	955.76	2	955.11	0.64	1	0.38	0.38	R	SGLACSMWT	X	Oxidation (M)
HGF	71	13678	457	85.7	8473	480.53	957.01	2	957.18	-0.16	1	3.67	0.27	R	VIVSWIIQ	N
HGF	71	13678	457	85.7	8610	480.61	957.03	2	957.18	-0.14	1	5.17	0.81	R	VIVSWIIQ	N
HGF	71	13678	457	85.7	8761	480.66	957.09	2	957.18	-0.08	1	0.21	0.37	R	VIVSWIIQ	N
HGF	71	13678	457	85.7	8774	480.78	957.11	2	957.18	-0.06	1	9.56	0.61	R	VIVSWIIQ	N
HGF	71	13678	457	85.7	8440	480.27	957.21	2	957.18	0.03	1	2.45	0.2	R	VIVSWIIQ	N
HGF	71	13678	457	85.7	8824	480.84	958.01	2	958.17	-0.15	0	4.77	0.13	R	VIEVSWII	Q
HGF	71	13678	457	85.7	9003	480.93	958.16	2	958.17	-0.01	0	6.14	0.18	R	VIEVSWII	Q
HGF	71	13678	457	85.7	9012	481.43	958.19	2	958.17	0.02	0	1.94	0.34	R	VIEVSWII	Q
HGF	71	13678	457	85.7	9025	481.52	958.26	2	958.17	0.09	0	2.46	0.76	R	VIEVSWII	Q
HGF	71	13678	457	85.7	9036	481.58	958.29	2	958.17	0.12	0	4.47	0.54	R	VIEVSWII	Q
HGF	71	13678	457	85.7	9136	481.67	958.46	2	958.17	0.29	0	4.18	0.57	R	VIEVSWII	Q
HGF	71	13678	457	85.7	9141	481.74	958.56	2	958.17	0.38	0	2.69	0.29	R	VIEVSWII	Q
HGF	71	13678	457	85.7	9290	481.77	958.57	2	958.17	0.4	0	5.31	0.31	R	VIEVSWII	Q
HGF	71	13678	457	85.7	9291	481.85	958.61	2	958.17	0.44	0	6.02	0.48	R	VIEVSWII	Q
HGF	71	13678	457	85.7	9292	481.88	958.78	2	958.17	0.61	0	0.94	0.54	R	VIEVSWII	Q
HGF	71	13678	457	85.7	9293	481.96	958.79	2	958.17	0.62	0	11.2	0.057	R	VIEVSWII	Q
HGF	71	13678	457	85.7	9294	482.04	958.86	2	958.17	0.69	0	3.34	0.28	R	VIEVSWII	Q
HGF	71	13678	457	85.7	9606	482.09	958.97	2	958.17	0.8	0	1.05	0.16	R	VIEVSWII	Q
HGF	71	13678	457	85.7	9627	486.17	969.01	2	969.04	-0.02	0	1.67	0.37	R	HHTGTNSCL	K
HGF	71	13678	457	85.7	9628	486.27	969.14	2	969.04	0.1	0	2.57	0.25	R	HHTGTNSCL	K
HGF	71	13678	457	85.7	9732	486.59	969.28	2	969.04	0.24	0	0.31	0.32	R	HHTGTNSCL	K
HGF	71	13678	457	85.7	9845	486.59	969.48	2	969.04	0.44	0	1.04	0.34	R	HHTGTNSCL	K
HGF	71	13678	457	85.7	10030	486.94	993.74	2	993.94	-0.2	1	0.06	0.21	R	NPDDDAHGPG	X
HGF	71	13678	457	85.7	10343	486.99	993.84	2	993.94	-0.1	1	1.07	0.89	R	NPDDDAHGPG	X
HGF	71	13678	457	85.7	9849	486.78	994.01	2	993.94	0.06	1	2.64	0.58	R	NPDDDAHGPG	X
HGF	71	13678	457	85.7	10827	504.83	1006.08	2	1006.19	-0.11	0	3.78	0.34	R	FLNAWPAMG	R	Oxidation (M)
HGF	71	13678	457	85.7	10836	504.87	1006.11	2	1006.19	-0.08	0	5.15	0.95	R	FLNAWPAMG	R	Oxidation (M)
HGF	71	13678	457	85.7	10678	504.79	1006.21	2	1006.19	0.01	0	11.49	0.049	R	FLNAWPAMG	R	Oxidation (M)
HGF	71	13678	457	85.7	10344	504.51	1007.02	2	1006.19	0.82	0	0.64	0.21	R	FLNAWPAMG	R	Oxidation (M)
HGF	71	13678	457	85.7	10430	504.69	1007.16	2	1006.19	0.96	0	2.38	0.55	R	FLNAWPAMG	R	Oxidation (M)
HGF	71	13678	457	85.7	10471	504.78	1007.16	2	1006.19	0.96	0	5.15	0.45	R	FLNAWPAMG	R	Oxidation (M)
HGF	71	13678	457	85.7	10895	524.56	1046.07	2	1046.15	-0.08	1	4.86	0.96	-	ANLSQTRSGL	A
HGF	71	13678	457	85.7	10914	524.77	1046.14	2	1046.15	-0.01	1	2.899	0.47	-	ANLSQTRSGL	A
HGF	71	13678	457	85.7	10843	524.18	1046.28	2	1046.15	0.12	1	4.95	0.39	-	ANLSQTRSGL	A
HGF	71	13678	457	85.7	10857	524.37	1046.28	2	1046.15	0.12	1	14.36	0.033	-	ANLSQTRSGL	A
HGF	71	13678	457	85.7	10855	524.29	1046.37	2	1046.15	0.21	1	2.84	0.51	-	ANLSQTRSGL	A
HGF	71	13678	457	85.7	10902	524.62	1046.65	2	1046.15	0.5	1	1.13	0.63	-	ANLSQTRSGL	A
HGF	71	13678	457	85.7	10887	524.42	1046.76	2	1046.15	0.6	1	0.74	0.17	-	ANLSQTRSGL	A
HGF	71	13678	457	85.7	10906	524.73	1046.79	2	1046.15	0.63	1	0.29	0.98	-	ANLSQTRSGL	A
HGF	71	13678	457	85.7	10916	524.87	1046.79	2	1046.15	0.63	1	5.74	0.24	-	ANLSQTRSGL	A
HGF	71	13678	457	85.7	10922	524.98	1046.99	2	1046.15	0.83	1	2.34	0.51	-	ANLSQTRSGL	A
HGF	71	13678	457	85.7	11311	527.49	1049.16	2	1049.21	-0.04	0	1.39	0.62	-	MGLSQTRSGL	A	Oxidation (M)
HGF	71	13678	457	85.7	10931	526.3	1049.17	2	1049.21	-0.03	0	2.61	0.56	-	MGLSQTRSGL	A	Oxidation (M)
HGF	71	13678	457	85.7	10941	526.43	1049.21	2	1049.21	0.01	0	3.74	0.43	-	MGLSQTRSGL	A	Oxidation (M)
HGF	71	13678	457	85.7	11329	528.54	1049.26	2	1049.21	0.04	0	5.61	0.47	-	MGLSQTRSGL	A	Oxidation (M)
HGF	71	13678	457	85.7	10942	526.57	1049.38	2	1049.21	0.17	0	9.24	0.71	-	MGLSQTRSGL	A	Oxidation (M)
HGF	71	13678	457	85.7	11241	526.59	1049.46	2	1049.21	0.25	0	1.54	0.84	-	MGLSQTRSGL	A	Oxidation (M)
HGF	71	13678	457	85.7	11326	528.38	1049.46	2	1049.21	0.25	0	0.075	0.53	-	MGLSQTRSGL	A	Oxidation (M)
HGF	71	13678	457	85.7	11327	528.42	1049.53	2	1049.21	0.31	0	2	0.87	-	MGLSQTRSGL	A	Oxidation (M)
HGF	71	13678	457	85.7	11310	526.91	1049.57	2	1049.21	0.35	0	1.76	0.68	-	MGLSQTRSGL	A	Oxidation (M)
HGF	71	13678	457	85.7	11331	528.59	1049.68	2	1049.21	0.47	0	2.54	0.49	-	MGLSQTRSGL	A	Oxidation (M)
HGF	71	13678	457	85.7	11325	528.17	1049.74	2	1049.21	0.52	0	2.91	0.61	-	MGLSQTRSGL	A	Oxidation (M)
HGF	71	13678	457	85.7	11332	540.27	1077.19	2	1077.27	-0.07	1	2.67	0.58	R	FLNQAWPAM	G
HGF	71	13678	457	85.7	11333	540.29	1077.26	2	1077.31	-0.04	1	4.31	0.12	R	FLNAWPAMK	X
HGF	71	13678	457	85.7	11335	544.75	1085.43	2	1085.31	0.12	1	3.49	0.24	R	VIVSWIIQQ	X
HGF	71	13678	457	85.7	11336	544.74	1086.09	2	1086.3	-0.21	1	3.48	0.23	R	VIEVSWIIQ	N
HGF	71	13678	457	85.7	11344	544.82	1086.24	2	1086.3	-0.05	0	1.05	0.94	R	VIEVSWIIQ	N
HGF	71	13678	457	85.7	11339	544.79	1086.48	2	1086.3	0.18	0	14.33	0.047	R	VIEVSWIIQ	N
HGF	71	13678	457	85.7	11345	544.95	1086.86	2	1086.3	0.55	0	6.15	0.53	R	VIEVSWIIQ	N
HGF	71	13678	457	85.7	11347	548.13	1093.17	2	1093.08	0.09	1	2.65	0.46	R	NPDDDAHGPR	X
HGF	71	13678	457	85.7	11348	548.86	1097.14	2	1097.21	-0.06	0	1.49	0.43	R	HHTGTNSCLK	D
HGF	71	13678	457	85.7	11352	548.88	1097.35	2	1097.21	0.13	0	1.95	0.28	R	HHTGTNSCLK	D
HGF	71	13678	457	85.7	11368	549.1	1097.37	2	1097.21	0.15	0	0.96	0.61	R	HHTGTNSCLK	D
HGF	71	13678	457	85.7	11353	548.89	1097.39	2	1097.21	0.18	0	0.71	0.5	R	HHTGTNSCLK	D
HGF	71	13678	457	85.7	11371	549.13	1097.43	2	1097.21	0.22	0	0.05	0.95	R	HHTGTNSCLK	D
HGF	71	13678	457	85.7	11355	548.93	1097.51	2	1097.21	0.29	0	0.92	0.56	R	HHTGTNSCLK	D
HGF	71	13678	457	85.7	11357	548.99	1097.68	2	1097.21	0.47	0	0.41	0.47	R	HHTGTNSCLK	D
HGF	71	13678	457	85.7	11359	549.02	1097.69	2	1097.21	0.48	0	0.76	0.28	R	HHTGTNSCLK	D
HGF	71	13678	457	85.7	11379	552.64	1101.34	2	1101.27	0.06	0	2.49	0.16	V	IEVSWIIQN	Q
HGF	71	13678	457	85.7	11606	552.66	1101.67	2	1101.27	0.4	0	1.04	0.27	V	IEVSWIIQN	Q
HGF	71	13678	457	85.7	11636	552.81	1101.74	2	1101.27	0.47	0	7.46	0.69	V	IEVSWIIQN	Q
HGF	71	13678	457	85.7	11660	552.88	1101.81	2	1101.27	0.53	0	0.56	0.46	V	IEVSWIIQN	Q
HGF	71	13678	457	85.7	11664	552.97	1102.15	2	1101.27	0.88	0	1.48	0.64	V	IEVSWIIQN	Q
HGF	71	13678	457	85.7	11665	580.51	1161.46	2	1162.37	-0.9	0	2.65	0.27	R	FLNAWPAMGR	V	Oxidation (M)
HGF	71	13678	457	85.7	11710	580.59	1161.48	2	1162.37	-0.88	0	0.24	0.46	R	FLNAWPAMGR	V	Oxidation (M)
HGF	71	13678	457	85.7	11715	580.76	1161.48	2	1162.37	-0.88	0	0.35	0.21	R	FLNAWPAMGR	V	Oxidation (M)
HGF	71	13678	457	85.7	11718	580.79	1161.48	2	1162.37	-0.88	0	1.56	0.61	R	FLNAWPAMGR	V	Oxidation (M)
HGF	71	13678	457	85.7	11735	581.37	1161.5	2	1162.37	-0.86	0	3.46	0.48	R	FLNAWPAMGR	V	Oxidation (M)
HGF	71	13678	457	85.7	11745	581.45	1161.5	2	1162.37	-0.86	0	1.54	0.17	R	FLNAWPAMGR	V	Oxidation (M)
HGF	71	13678	457	85.7	11780	581.77	1161.52	2	1162.37	-0.84	0	4.13	0.44	R	FLNAWPAMGR	V	Oxidation (M)
HGF	71	13678	457	85.7	11846	581.8	1161.52	2	1162.37	-0.84	0	1.69	0.64	R	FLNAWPAMGR	V	Oxidation (M)
HGF	71	13678	457	85.7	12132	581.86	1162.03	2	1162.37	-0.33	0	1.13	0.19	R	FLNAWPAMGR	V	Oxidation (M)
HGF	71	13678	457	85.7	12168	581.94	1162.03	2	1162.37	-0.33	0	1.12	0.96	R	FLNAWPAMGR	V	Oxidation (M)
HGF	71	13678	457	85.7	12201	581.94	1162.46	2	1162.37	0.09	0	0.14	0.48	R	FLNAWPAMGR	X	Oxidation (M)
HGF	71	13678	457	85.7	12208	581.99	1162.47	2	1162.37	0.1	0	0.4	0.7	R	FLNAWPAMGR	X	Oxidation (M)
HGF	71	13678	457	85.7	12209	582.01	1162.79	2	1162.37	0.42	0	0.011	0.94	R	FLNAWPAMGR	X	Oxidation (M)
HGF	71	13678	457	85.7	12231	582.32	1162.84	2	1162.37	0.47	0	0.29	0.64	R	FLNAWPAMGR	X	Oxidation (M)
HGF	71	13678	457	85.7	12232	582.49	1162.94	2	1162.37	0.57	0	6.91	0.18	R	FLNAWPAMGR	X	Oxidation (M)
HGF	71	13678	457	85.7	12245	583.17	1164.1	2	1164.3	-0.2	2	3.47	0.76	-	MGLDLSQTRSG	L	Oxidation (M)
HGF	71	13678	457	85.7	12268	583.92	1178.27	2	1178.29	-0.01	1	0.26	0.61	-	MGLNSQQTRSG	L	Oxidation (M)
HGF	71	13678	457	85.7	12251	583.32	1165.26	2	1164.3	0.96	2	1.48	0.43	-	MGLDLSQTRSG	L	Oxidation (M)
HGF	71	13678	457	85.7	12260	583.49	1164.28	2	1164.3	-0.01	2	3.41	0.44	-	MGLDLSQTRSG	L	Oxidation (M)
HGF	71	13678	457	85.7	12261	583.65	1178.34	2	1178.29	0.04	2	2.26	0.79	-	MGLNSQQTRSG	L	Oxidation (M)
HGF	71	13678	457	85.7	12262	583.74	1178.46	2	1178.29	0.17	2	1.07	0.47	-	MGLNSQQTRSG	L	Oxidation (M)
HGF	71	13678	457	85.7	12267	583.89	1178.54	2	1178.29	0.25	2	0.14	0.64	-	MGLNSQQTRSG	L	Oxidation (M)
HGF	71	13678	457	85.7	12270	594.48	1185.63	2	1185.28	0.35	2	2.79	0.57	K	NMEDLHRSSP	X	Oxidation (M)
HGF	71	13678	457	85.7	12274	604.48	1206.17	2	1206.34	-0.16	2	2.21	0.11	-	DEVSWIIQNC	X
HGF	71	13678	457	85.7	12296	604.53	1206.22	2	1206.34	-0.11	2	2.34	0.76	-	DEVSWIIQNC	X
HGF	71	13678	457	85.7	12317	604.79	1206.58	2	1206.34	0.24	2	1.17	0.34	-	DEVSWIIQNC	X
HGF	71	13678	457	85.7	12327	607.57	1212.14	2	1212.3	-0.15	0	0.38	0.15	R	HHTGTNSCLKD	I
HGF	71	13678	457	85.7	12337	607.84	1212.42	2	1213.3	-0.87	0	2.73	0.79	R	HHTGTNSCLKD	I
HGF	71	13678	457	85.7	12446	616.51	1229	2	1229.31	-0.3	1	3.48	0.38	R	HIFWEPDASQ	X
HGF	71	13678	457	85.7	12461	616.86	1229.28	2	1229.36	-0.07	0	5.47	0.17	R	HIFWEPDASK	L
HGF	71	13678	457	85.7	12628	616.94	1229.4	2	1229.36	0.04	0	2.67	0.71	R	HIFWEPDASK	L
HGF	71	13678	457	85.7	12638	616.99	1229.48	2	1229.36	0.12	0	1.49	0.64	R	HIFWEPDASK	L
HGF	71	13678	457	85.7	12639	618.55	1234.28	2	1234.42	-0.14	0	0.47	0.76	-	SAVRIDFRLAS	X
HGF	71	13678	457	85.7	12641	618.64	1234.37	2	1234.42	-0.05	0	0.49	0.82	-	SAVRIDFRLAS	X
HGF	71	13678	457	85.7	12653	618.69	1234.68	2	1234.42	0.25	0	1.25	0.37	-	SAVRIDFRLAS	X
HGF	71	13678	457	85.7	12664	618.78	1234.39	2	1234.42	-0.02	0	2.83	0.31	-	SAVRIDFRLAS	X
HGF	71	13678	457	85.7	12674	618.81	1234.79	2	1234.42	0.36	0	5.17	0.64	-	SAVRIDFRLAS	X
HGF	71	13678	457	85.7	12678	673.36	1345.26	2	1344.45	0.8	1	2.18	0.52	R	HIFWEPDASKD	X
HGF	71	13678	457	85.7	12693	677.13	1353.17	2	1352.4	0.76	0	1.74	0.47	K	LNENYCRNPDD	D
HGF	71	13678	457	85.7	12694	677.27	1353.26	2	1352.4	0.85	0	5.18	0.88	K	LNENYCRNPDD	D
HGF	71	13678	457	85.7	12706	677.39	1353.37	2	1352.4	0.96	0	0.49	0.14	K	LNENYCRNPDD	D
HGF	71	13678	457	85.7	12708	677.3	1352.37	2	1352.4	-0.03	0	1.06	0.76	K	LNENYCRNPDD	D
HGF	71	13678	457	85.7	12709	677.45	1352.78	2	1352.4	0.37	0	0.16	0.34	K	LNENYCRNPDD	D
HGF	71	13678	457	85.7	12730	677.62	1352.69	2	1352.4	0.28	0	2.648	0.71	K	LNENYCRNPDD	D
HGF	71	13678	457	85.7	12737	677.78	1352.48	2	1352.4	0.07	0	3.23	0.69	K	LNENYCRNPDD	D
HGF	71	13678	457	85.7	12825	677.91	1352.62	2	1352.4	0.21	0	1.89	0.76	K	LNENYCRNPDD	D
HGF	71	13678	457	85.7	13145	678.22	1352.79	2	1352.4	0.38	0	0.61	0.21	K	LNENYCRNPDD	D
HGF	71	13678	457	85.7	13152	678.37	1352.94	2	1352.4	0.53	0	1.43	0.46	K	LNENYCRNPDD	D
HGF	71	13678	457	85.7	13176	678.41	1352.14	2	1352.4	-0.25	0	7.95	0.6	K	LNENYCRNPDD	D
HGF	71	13678	457	85.7	13181	678.59	1352.86	2	1352.4	0.45	0	2.48	0.71	K	LNENYCRNPDD	D
HGF	71	13678	457	85.7	13223	678.74	1352.61	2	1352.4	0.2	0	0.17	0.64	K	LNENYCRNPDD	D
HGF	71	13678	457	85.7	13229	678.82	1352.28	2	1352.4	-0.12	0	1.83	0.35	K	LNENYCRNPDD	D
HGF	71	13678	457	85.7	13231	678.89	1352.39	2	1352.4	-0.01	0	2.46	0.33	K	LNENYCRNPDD	D
HGF	71	13678	457	85.7	13239	678.94	1352.21	2	1352.4	-0.19	0	3.78	0.79	K	LNENYCRNPDD	D
HGF	71	13678	457	85.7	13514	679.03	1352.62	3	1352.4	0.21	0	0.16	0.98	K	LNENYCRNPDD	D
HGF	71	13678	457	85.7	13653	679.11	1352.73	2	1352.4	0.32	0	4.38	0.86	K	LNENYCRNPDD	D
HGF	71	13678	457	85.7	14221	696.31	1390.26	2	1389.42	0.83	0	6.21	0.24	R	NPDDDAHGPWCY	T
HGF	71	13678	457	85.7	14222	696.54	1389.56	2	1389.42	0.13	0	0.56	0.37	R	NPDDDAHGPWCY	T
HGF	71	13678	457	85.7	14240	696.87	1389.11	2	1389.42	-0.31	0	3.09	0.39	R	NPDDDAHGPWCY	T
HGF	71	13678	457	85.7	14248	707.51	1412.1	2	1411.57	0.52	1	2.71	0.14	-	MGNLSDTRSGLACS	M	Oxidation (M)
HGF	71	13678	457	85.7	14254	707.61	1412.26	2	1411.57	0.69	1	0.21	0.73	-	MGNLSDTRSGLACS	M	Oxidation (M)
HGF	71	13678	457	85.7	14255	471.66	1412.39	3	1411.57	0.82	1	10.24	0.059	-	MGNLSDTRSGLACS	M	Oxidation (M)
HGF	71	13678	457	85.7	14263	471.69	1411.51	3	1411.57	-0.05	1	4.78	0.16	-	MGNLSDTRSGLACS	M	Oxidation (M)
HGF	71	13678	457	85.7	14917	481.38	1442.49	3	1441.7	0.78	0	1.47	0.47	-	MGLSQTRSGLACSM	W	2 Oxidation (M)
HGF	71	13678	457	85.7	14928	481.59	1442.57	3	1441.7	0.86	0	6.37	0.28	-	MGLSQTRSGLACSM	W	2 Oxidation (M)
HGF	71	13678	457	85.7	14932	763.07	1524.17	2	1523.68	0.49	0	9.26	0.16	R	HHTGTNSCLKDIPT	R
HGF	71	13678	457	85.7	14934	763.14	1524.19	2	1523.68	0.5	0	0.61	0.46	R	HHTGTNSCLKDIPT	R
HGF	71	13678	457	85.7	14962	763.24	1524.26	2	1523.68	0.57	0	5.43	0.36	R	HHTGTNSCLKDIPT	R
HGF	71	13678	457	85.7	15673	763.48	1524.3	2	1523.68	0.61	0	6.97	0.31	R	HHTGTNSCLKDIPT	R
HGF	71	13678	457	85.7	16150	763.56	1524.47	2	1523.68	0.78	0	2.21	0.88	R	HHTGTNSCLKDIPT	R
HGF	71	13678	457	85.7	16170	763.61	1523.73	2	1523.68	0.04	0	1.37	0.49	R	HHTGTNSCLKDIPT	R
HGF	71	13678	457	85.7	17409	763.74	1523.49	2	1523.68	-0.19	0	2.17	0.61	R	HHTGTNSCLKDIPT	R
HGF	71	13678	457	85.7	17414	509.37	1523.97	3	1523.68	0.28	0	0.14	0.53	R	HHTGTNSCLKDIPT	R
HGF	71	13678	457	85.7	17423	763.81	1523.56	2	1523.68	-0.12	0	1.89	0.74	R	HHTGTNSCLKDIPT	R
HGF	71	13678	457	85.7	17454	763.97	1523.69	2	1523.68	0.01	0	3.14	0.19	R	HHTGTNSCLKDIPT	R
HGF	71	13678	457	85.7	17455	763.99	1523.26	2	1523.68	-0.42	0	2.84	0.46	R	HHTGTNSCLKDIPT	R
HGF	71	13678	457	85.7	17505	764.24	1523.37	2	1523.68	-0.31	0	1.98	0.34	R	HHTGTNSCLKDIPT	R
HGF	71	13678	457	85.7	17547	764.29	1523.81	2	1523.68	0.12	0	1.4	0.3	R	HHTGTNSCLKDIPT	R
HGF	71	13678	457	85.7	17553	509.65	1523.4	3	1523.68	-0.27	0	2.72	0.34	R	HHTGTNSCLKDIPT	R
HGF	71	13678	457	85.7	17571	509.71	1523.42	3	1523.68	-0.25	0	5.48	0.74	R	HHTGTNSCLKDIPT	R
HGF	71	13678	457	85.7	17872	764.33	1523.51	2	1523.68	-0.17	0	1.05	0.5	R	HHTGTNSCLKDIPT	R
HGF	71	13678	457	85.7	17878	764.42	1523.64	2	1523.68	-0.03	0	0.34	0.61	R	HHTGTNSCLKDIPT	R
HGF	71	13678	457	85.7	18029	509.72	1523.71	3	1523.68	0.02	0	2.41	0.48	R	HHTGTNSCLKDIPT	R
HGF	71	13678	457	85.7	18034	509.84	1523.74	3	1523.68	0.05	0	4.07	0.31	R	HHTGTNSCLKDIPT	R
HGF	71	13678	457	85.7	18301	764.53	1523.75	2	1523.68	0.06	0	4.97	0.78	R	HHTGTNSCLKDIPT	R
HGF	71	13678	457	85.7	18333	764.65	1523.76	2	1523.68	0.07	0	2.67	0.95	R	HHTGTNSCLKDIPT	R
HGF	71	13678	457	85.7	18337	509.88	1523.92	3	1523.68	0.24	0	0.47	0.29	R	HHTGTNSCLKDIPT	R
HGF	71	13678	457	85.7	18341	764.71	1523.94	2	1523.68	0.25	0	2.46	0.76	R	HHTGTNSCLKDIPT	R
HGF	71	13678	457	85.7	18348	775.08	1547	2	1547.58	-0.57	0	1.86	0.16	R	NPDDDAHGPWCYTG	N
HGF	71	13678	457	85.7	18353	775.16	1547.21	2	1547.58	-0.36	0	4.71	0.78	R	NPDDDAHGPWCYTG	N
HGF	71	13678	457	85.7	18863	517.78	1547.31	3	1547.58	-0.26	0	5.08	0.46	R	NPDDDAHGPWCYTG	N
HGF	71	13678	457	85.7	18355	775.24	1547.36	2	1547.58	-0.22	0	1.44	0.53	R	NPDDDAHGPWCYTG	N
HGF	71	13678	457	85.7	18363	775.38	1547.43	2	1547.58	-0.14	0	0.37	0.16	R	NPDDDAHGPWCYTG	N
HGF	71	13678	457	85.7	18866	775.69	1547.52	2	1547.58	-0.05	0	0.69	0.74	R	NPDDDAHGPWCYTG	N
HGF	71	13678	457	85.7	18421	775.42	1548.17	2	1547.58	0.59	0	2.43	0.29	R	NPDDDAHGPWCYTG	N
HGF	71	13678	457	85.7	18426	517.46	1548.31	3	1547.58	0.73	0	3.47	0.47	R	NPDDDAHGPWCYTG	N
HGF	71	13678	457	85.7	18630	517.59	1548.46	3	1547.58	0.88	0	2.1	0.31	R	NPDDDAHGPWCYTG	N
HGF	71	13678	457	85.7	18633	775.51	1548.49	2	1547.58	0.91	0	1.17	0.28	R	NPDDDAHGPWCYTG	N
HGF	71	13678	457	85.7	18759	517.6	1548.5	3	1547.58	0.92	0	0.28	0.22	R	NPDDDAHGPWCYTG	N
HGF	71	13678	457	85.7	18835	775.56	1548.55	2	1547.58	0.97	0	0.17	0.29	R	NPDDDAHGPWCYTG	N
HGF	71	13678	457	85.7	19135	778.2	1555.15	2	1555.8	-0.64	0	0.77	0.64	R	VIEVSWIIQNQAR	F
HGF	71	13678	457	85.7	19137	778.35	1555.17	2	1555.8	-0.62	0	1.16	0.31	R	VIEVSWIIQNQAR	F
HGF	71	13678	457	85.7	19146	519.66	1555.21	3	1555.8	-0.58	0	3.75	0.72	R	VIEVSWIIQNQAR	F
HGF	71	13678	457	85.7	19170	519.74	1555.26	3	1555.8	-0.53	0	2.49	0.64	R	VIEVSWIIQNQAR	F
HGF	71	13678	457	85.7	19173	519.84	1555.34	3	1555.8	-0.46	0	0.79	0.24	R	VIEVSWIIQNQAR	F
HGF	71	13678	457	85.7	19177	778.46	1555.62	2	1555.8	-0.18	0	6.02	0.16	R	VIEVSWIIQNQAR	F
HGF	71	13678	457	85.7	19245	778.54	1555.64	2	1555.8	-0.15	0	0.51	0.7	R	VIEVSWIIQNQAR	F
HGF	71	13678	457	85.7	19270	778.67	1555.71	2	1555.8	-0.08	0	0.11	0.84	R	VIEVSWIIQNQAR	F
HGF	71	13678	457	85.7	19278	778.69	1555.74	2	1555.8	-0.05	0	3.64	0.53	R	VIEVSWIIQNQAR	F
HGF	71	13678	457	85.7	19567	778.73	1555.75	2	1555.8	-0.04	0	1.26	0.42	R	VIEVSWIIQNQAR	F
HGF	71	13678	457	85.7	19589	519.92	1555.86	3	1555.8	0.05	0	4.8	0.93	R	VIEVSWIIQNQAR	F
HGF	71	13678	457	85.7	19592	778.84	1555.89	2	1555.8	0.09	0	4.67	0.24	R	VIEVSWIIQNQAR	F
HGF	71	13678	457	85.7	19606	778.96	1555.91	2	1555.8	0.11	0	0.006	0.84	R	VIEVSWIIQNQAR	F
HGF	71	13678	457	85.7	19622	519.99	1555.95	3	1555.8	0.15	0	6.51	0.29	R	VIEVSWIIQNQAR	F
HGF	71	13678	457	85.7	19624	520.03	1555.99	3	1555.8	0.19	0	0.37	0.2	R	VIEVSWIIQNQAR	F
HGF	71	13678	457	85.7	19628	794.57	1586.13	2	1586.77	-0.63	0	1.62	0.15	R	SGLACSMWDKNMED	L
HGF	71	13678	457	85.7	19630	530.31	1586.29	3	1586.77	-0.48	0	2.44	0.46	R	SGLACSMWDKNMED	L
HGF	71	13678	457	85.7	19633	794.64	1586.4	2	1586.77	-0.36	0	5.47	0.72	R	SGLACSMWDKNMED	L
HGF	71	13678	457	85.7	19638	530.44	1586.41	3	1586.77	-0.35	0	0.05	0.39	R	SGLACSMWDKNMED	L
HGF	71	13678	457	85.7	19651	794.75	1586.48	2	1586.77	-0.28	0	0.1	0.84	R	SGLACSMWDKNMED	L
HGF	71	13678	457	85.7	19652	794.81	1586.53	2	1586.77	-0.24	0	4.57	0.33	R	SGLACSMWDKNMED	L
HGF	71	13678	457	85.7	19659	794.88	1586.53	2	1586.77	-0.24	0	3.14	0.48	R	SGLACSMWDKNMED	L
HGF	71	13678	457	85.7	20010	794.91	1586.53	2	1586.77	-0.24	0	4.57	0.14	R	SGLACSMWDKNMED	L
HGF	71	13678	457	85.7	20013	530.57	1586.64	3	1586.77	-0.12	0	2.61	0.79	R	SGLACSMWDKNMED	L
HGF	71	13678	457	85.7	20026	530.61	1586.64	3	1586.77	-0.13	0	0.87	0.27	R	SGLACSMWDKNMED	L
HGF	71	13678	457	85.7	20032	530.74	1586.65	3	1586.77	-0.11	0	1.24	0.42	R	SGLACSMWDKNMED	L
HGF	71	13678	457	85.7	20054	794.98	1586.79	2	1586.77	0.01	0	3.84	0.86	R	SGLACSMWDKNMED	L
HGF	71	13678	457	85.7	20078	530.86	1586.94	3	1586.77	0.17	0	5.62	0.24	R	SGLACSMWDKNMED	L
HGF	71	13678	457	85.7	20102	794.99	1586.94	2	1586.77	0.17	0	8.71	0.37	R	SGLACSMWDKNMED	L
HGF	71	13678	457	85.7	20124	535.33	1603.15	3	1602.91	0.24	0	0.26	0.14	R	FLNAWPAMGRVIEV	S	Oxidation (M)
HGF	71	13678	457	85.7	20345	802.26	1603.24	2	1602.91	0.32	0	2.4	0.27	R	FLNAWPAMGRVIEV	S	Oxidation (M)
HGF	71	13678	457	85.7	20551	802.34	1603.34	2	1602.91	0.42	0	3.13	0.29	R	FLNAWPAMGRVIEV	S	Oxidation (M)
HGF	71	13678	457	85.7	20577	802.43	1603.34	2	1602.91	0.42	0	4.09	0.54	R	FLNAWPAMGRVIEV	S	Oxidation (M)
HGF	71	13678	457	85.7	20580	802.5	1603.49	2	1602.91	0.57	0	4.32	0.75	R	FLNAWPAMGRVIEV	S	Oxidation (M)
HGF	71	13678	457	85.7	20598	535.49	1603.51	3	1602.91	0.59	0	1.28	0.34	R	FLNAWPAMGRVIEV	S	Oxidation (M)
HGF	71	13678	457	85.7	20610	802.63	1603.58	2	1602.91	0.66	0	2.1	0.28	R	FLNAWPAMGRVIEV	S	Oxidation (M)
HGF	71	13678	457	85.7	20879	802.66	1603.67	2	1602.91	0.75	0	0.4	0.97	R	FLNAWPAMGRVIEV	S	Oxidation (M)
HGF	71	13678	457	85.7	20885	802.75	1603.69	2	1602.91	0.77	0	0.64	0.89	R	FLNAWPAMGRVIEV	S	Oxidation (M)
HGF	71	13678	457	85.7	20989	535.58	1602.34	3	1602.91	-0.57	0	0.61	0.41	R	FLNAWPAMGRVIEV	S	Oxidation (M)
HGF	71	13678	457	85.7	21068	535.58	1602.78	3	1602.91	-0.13	0	2.14	0.8	R	FLNAWPAMGRVIEV	S	Oxidation (M)
HGF	71	13678	457	85.7	21079	802.87	1602.84	2	1602.91	-0.07	0	3.71	0.42	R	FLNAWPAMGRVIEV	S	Oxidation (M)
HGF	71	13678	457	85.7	21121	535.61	1603.74	3	1602.91	0.82	0	2.41	0.26	R	FLNAWPAMGRVIEV	S	Oxidation (M)
HGF	71	13678	457	85.7	21129	802.94	1603.77	2	1602.91	0.8	0	5.19	0.53	R	FLNAWPAMGRVIEV	S	Oxidation (M)
HGF	71	13678	457	85.7	21881	535.76	1603.79	3	1602.91	0.87	0	1.89	0.44	R	FLNAWPAMGRVIEV	S	Oxidation (M)
HGF	71	13678	457	85.7	25040	802.99	1603.86	2	1602.91	0.94	0	0.94	0.58	R	FLNAWPAMGRVIEV	S	Oxidation (M)
HGF	71	13678	457	85.7	25049	841.14	1679.84	2	1679.87	-0.02	0	0.24	0.29	-	HHTGTNSCLKDIPTR	A
HGF	71	13678	457	85.7	25054	872.46	1741.61	2	1742.02	-0.41	1	2.26	0.2	-	MGNLSQTRSGLACSW	D	Oxidation (M)
HGF	71	13678	457	85.7	25415	872.46	1741.64	2	1742.02	-0.37	1	0.24	0.57	-	MGNLSQTRSGLACSW	D	Oxidation (M)
HGF	71	13678	457	85.7	25710	872.59	1741.66	2	1742.02	-0.35	1	0.71	0.55	-	MGNLSQTRSGLACSW	D	Oxidation (M)
HGF	71	13678	457	85.7	25715	582.63	1741.81	3	1742.02	-0.21	1	5.42	0.2	-	MGNLSQTRSGLACSW	D	Oxidation (M)
HGF	71	13678	457	85.7	25817	582.66	1741.94	3	1742.02	-0.07	1	5.58	0.42	-	MGNLSQTRSGLACSW	D	Oxidation (M)
HGF	71	13678	457	85.7	25913	872.79	1742.01	2	1742.02	-0.01	1	4.78	0.97	-	MGNLSQTRSGLACSW	D	Oxidation (M)
HGF	71	13678	457	85.7	25886	872.74	1742.03	2	1742.02	0.01	1	1.46	0.24	-	MGNLSQTRSGLACSW	D	Oxidation (M)
HGF	71	13678	457	85.7	26186	873.14	1742.03	2	1742.02	0.01	1	0.64	0.17	-	MGNLSQTRSGLACSW	D	Oxidation (M)
HGF	71	13678	457	85.7	26578	873.23	1742.12	2	1742.02	0.09	1	0.17	0.58	-	MGNLSQTRSGLACSW	D	Oxidation (M)
HGF	71	13678	457	85.7	26605	873.31	1742.18	2	1742.02	0.16	1	1.72	0.31	-	MGNLSQTRSGLACSW	D	Oxidation (M)
HGF	71	13678	457	85.7	26649	582.74	1742.27	3	1742.02	0.25	1	2.73	0.18	-	MGNLSQTRSGLACSW	D	Oxidation (M)
HGF	71	13678	457	85.7	26655	582.82	1742.31	3	1742.02	0.28	1	0.27	0.38	-	MGNLSQTRSGLACSW	D	Oxidation (M)
HGF	71	13678	457	85.7	26698	873.47	1742.36	2	1742.02	0.33	1	0.54	0.4	-	MGNLSQTRSGLACSW	D	Oxidation (M)
HGF	71	13678	457	85.7	26726	582.92	1742.39	3	1742.02	0.37	1	3.34	0.28	-	MGNLSQTRSGLACSW	D	Oxidation (M)
HGF	71	13678	457	85.7	26943	873.69	1742.41	2	1742.02	0.39	1	2.49	0.81	-	MGNLSQTRSGLACSW	D	Oxidation (M)
HGF	71	13678	457	85.7	27019	583.17	1742.43	3	1742.02	0.41	1	1.62	0.29	-	MGNLSQTRSGLACSW	D	Oxidation (M)
HGF	71	13678	457	85.7	27058	873.73	1742.47	2	1742.02	0.45	1	3.71	0.61	-	MGNLSQTRSGLACSW	D	Oxidation (M)
HGF	71	13678	457	85.7	27078	583.25	1742.49	3	1742.02	0.47	1	2.61	0.47	-	MGNLSQTRSGLACSW	D	Oxidation (M)
HGF	71	13678	457	85.7	27083	583.32	1742.54	3	1742.02	0.51	1	1.36	0.34	-	MGNLSQTRSGLACSW	D	Oxidation (M)
HGF	71	13678	457	85.7	27121	873.84	1742.61	2	1742.02	0.58	1	0.14	0.81	-	MGNLSQTRSGLACSW	D	Oxidation (M)
HGF	71	13678	457	85.7	27135	873.86	1742.94	2	1742.02	0.92	1	0.67	0.94	-	MGNLSQTRSGLACSW	D	Oxidation (M)
HGF	71	13678	457	85.7	27176	873.92	1743.41	2	1742.02	1.39	1	1.2	0.76	-	MGNLSQTRSGLACSW	D	Oxidation (M)
HGF	71	13678	457	85.7	27317	611.04	1829.64	3	1829.87	-0.22	0	5.82	0.24	K	LNENYCRNPDDDAHGP	W
HGF	71	13678	457	85.7	27326	611.13	1829.83	3	1829.87	-0.03	0	0.59	0.47	K	LNENYCRNPDDDAHGP	W
HGF	71	13678	457	85.7	27387	611.25	1830.27	3	1829.87	0.4	0	1.68	0.41	K	LNENYCRNPDDDAHGP	W
HGF	71	13678	457	85.7	27402	611.37	1830.29	3	1829.87	0.42	0	2.32	0.4	K	LNENYCRNPDDDAHGP	W
HGF	71	13678	457	85.7	27423	916.22	1830.34	2	1829.87	0.47	0	8.14	0.97	K	LNENYCRNPDDDAHGP	W
HGF	71	13678	457	85.7	27424	916.34	1830.42	2	1829.87	0.55	0	5.35	0.27	K	LNENYCRNPDDDAHGP	W
HGF	71	13678	457	85.7	27436	916.43	1830.45	2	1829.87	0.58	0	0.58	0.26	K	LNENYCRNPDDDAHGP	W
HGF	71	13678	457	85.7	27442	611.46	1830.59	3	1829.87	0.72	0	6.74	0.45	K	LNENYCRNPDDDAHGP	W
HGF	71	13678	457	85.7	27443	916.52	1830.59	2	1829.87	0.72	0	3.75	0.37	K	LNENYCRNPDDDAHGP	W
HGF	71	13678	457	85.7	27538	611.59	1830.64	3	1829.87	0.77	0	1.92	0.75	K	LNENYCRNPDDDAHGP	W
HGF	71	13678	457	85.7	27796	916.67	1830.76	2	1829.87	0.89	0	0.94	0.64	K	LNENYCRNPDDDAHGP	W
HGF	71	13678	457	85.7	27807	611.63	1830.79	3	1829.87	0.92	0	0.26	0.37	K	LNENYCRNPDDDAHGP	W
HGF	71	13678	457	85.7	27809	916.76	1830.84	2	1829.87	0.97	0	1.13	0.16	K	LNENYCRNPDDDAHGP	W
HGF	71	13678	457	85.7	27814	994.31	1985.14	2	1985.28	-0.13	0	4.62	0.81	-	MGNLSQTRSGLACSMWDK	N	2 Oxidation (M)
HGF	71	13678	457	85.7	27910	994.38	1985.17	2	1985.28	-0.1	0	0.21	0.46	-	MGNLSQTRSGLACSMWDK	N	2 Oxidation (M)
HGF	71	13678	457	85.7	27929	663.96	1985.3	3	1985.28	0.01	0	1.9	0.94	-	MGNLSQTRSGLACSMWDK	N	2 Oxidation (M)
HGF	71	13678	457	85.7	27942	664.15	1985.41	3	1985.28	0.13	0	4.61	0.73	-	MGNLSQTRSGLACSMWDK	N	2 Oxidation (M)
HGF	71	13678	457	85.7	27944	994.45	1985.41	2	1985.28	0.13	0	3.58	0.12	-	MGNLSQTRSGLACSMWDK	N	2 Oxidation (M)
HGF	71	13678	457	85.7	28008	664.22	1985.42	3	1985.28	0.14	0	0.26	0.47	-	MGNLSQTRSGLACSMWDK	N	2 Oxidation (M)
HGF	71	13678	457	85.7	28044	994.58	1985.62	2	1985.28	0.33	0	0.32	0.26	-	MGNLSQTRSGLACSMWDK	N	2 Oxidation (M)
HGF	71	13678	457	85.7	28111	664.37	1985.73	3	1985.28	0.45	0	1.45	0.49	-	MGNLSQTRSGLACSMWDK	N	2 Oxidation (M)
HGF	71	13678	457	85.7	28155	664.49	1985.73	3	1985.28	0.45	0	2.06	0.16	-	MGNLSQTRSGLACSMWDK	N	2 Oxidation (M)
HGF	71	13678	457	85.7	28174	826.09	2474.01	3	2474.78	-0.76	0	0.51	0.79	-	MGNLSQTRSGLACSMWDKNMED	L	3 Oxidation (M)
HGF	71	13678	457	85.7	28194	826.14	2474.09	3	2474.78	-0.69	0	4.6	0.64	-	MGNLSQTRSGLACSMWDKNMED	L	3 Oxidation (M)
HGF	71	13678	457	85.7	28200	1238.37	2474.18	2	2474.78	-0.6	0	3.58	0.16	-	MGNLSQTRSGLACSMWDKNMED	L	3 Oxidation (M)
HGF	71	13678	457	85.7	28208	1238.42	2474.21	2	2474.78	-0.57	0	8.45	0.1	-	MGNLSQTRSGLACSMWDKNMED	L	3 Oxidation (M)
HGF	71	13678	457	85.7	28461	1238.58	2474.27	2	2474.78	-0.51	0	0.27	0.76	-	MGNLSQTRSGLACSMWDKNMED	L	3 Oxidation (M)
HGF	71	13678	457	85.7	28501	1238.6	2474.41	2	2474.78	-0.37	0	0.64	0.93	-	MGNLSQTRSGLACSMWDKNMED	L	3 Oxidation (M)
HGF	71	13678	457	85.7	28502	1238.67	2474.47	2	2474.78	-0.31	0	1.56	0.43	-	MGNLSQTRSGLACSMWDKNMED	L	3 Oxidation (M)
HGF	71	13678	457	85.7	28503	826.21	2474.52	3	2474.78	-0.26	0	2.19	0.16	-	MGNLSQTRSGLACSMWDKNMED	L	3 Oxidation (M)
HGF	71	13678	457	85.7	28508	1238.73	2474.57	2	2474.78	-0.21	0	5.14	0.26	-	MGNLSQTRSGLACSMWDKNMED	L	3 Oxidation (M)
HGF	71	13678	457	85.7	28513	1238.82	2474.61	2	2474.78	-0.17	0	0.68	0.47	-	MGNLSQTRSGLACSMWDKNMED	L	3 Oxidation (M)
HGF	71	13678	457	85.7	28527	826.37	2474.61	3	2474.78	-0.17	0	6.61	0.61	-	MGNLSQTRSGLACSMWDKNMED	L	3 Oxidation (M)
HGF	71	13678	457	85.7	28553	1238.99	2474.64	2	2474.78	-0.14	0	0.215	0.76	-	MGNLSQTRSGLACSMWDKNMED	L	3 Oxidation (M)
HGF	71	13678	457	85.7	28558	1239.16	2474.69	2	2474.78	-0.09	0	0.94	0.82	-	MGNLSQTRSGLACSMWDKNMED	L	3 Oxidation (M)
HGF	71	13678	457	85.7	28566	1239.4	2474.84	2	2474.78	0.05	0	1.54	0.66	-	MGNLSQTRSGLACSMWDKNMED	L	3 Oxidation (M)
HGF	71	13678	457	85.7	28584	826.46	2474.86	3	2474.78	0.07	0	3.45	0.41	-	MGNLSQTRSGLACSMWDKNMED	L	3 Oxidation (M)
HGF	71	13678	457	85.7	28592	826.5	2474.89	3	2474.78	0.1	0	0.17	0.37	-	MGNLSQTRSGLACSMWDKNMED	L	3 Oxidation (M)
HGF	71	13678	457	85.7	28599	826.61	2474.91	3	2474.78	0.12	0	5.49	0.49	-	MGNLSQTRSGLACSMWDKNMED	L	3 Oxidation (M)
HGF	71	13678	457	85.7	28602	1239.54	2474.95	2	2474.78	0.16	0	7.65	0.56	-	MGNLSQTRSGLACSMWDKNMED	L	3 Oxidation (M)
HGF	71	13678	457	85.7	28926	1239.59	2475.03	2	2474.78	0.25	0	3.54	0.27	-	MGNLSQTRSGLACSMWDKNMED	L	3 Oxidation (M)
HGF	71	13678	457	85.7	28927	1239.67	2475.19	2	2474.78	0.4	0	0.548	0.15	-	MGNLSQTRSGLACSMWDKNMED	L	3 Oxidation (M)
HGF	71	13678	457	85.7	29247	1239.71	2475.26	2	2474.78	0.48	0	0.15	0.39	-	MGNLSQTRSGLACSMWDKNMED	L	3 Oxidation (M)
HGF	71	13678	457	85.7	29864	1239.79	2475.3	2	2474.78	0.51	0	3.69	0.46	-	MGNLSQTRSGLACSMWDKNMED	L	3 Oxidation (M)
HGF	71	13678	457	85.7	30721	1239.88	2475.38	2	2474.78	0.59	0	2.51	0.18	-	MGNLSQTRSGLACSMWDKNMED	L	3 Oxidation (M)
HGF	71	13678	457	85.7	31393	1239.97	2475.48	2	2474.78	0.69	0	0.78	0.11	-	MGNLSQTRSGLACSMWDKNMED	L	3 Oxidation (M)
HGF	71	13678	457	85.7	31408	826.74	2475.5	3	2474.78	0.71	0	4.61	0.77	-	MGNLSQTRSGLACSMWDKNMED	L	3 Oxidation (M)
HGF	71	13678	457	85.7	31417	1239.99	2475.57	2	2474.78	0.78	0	2.58	0.26	-	MGNLSQTRSGLACSMWDKNMED	L	3 Oxidation (M)
HGF	71	13678	457	85.7	31718	826.94	2475.6	3	2474.78	0.81	0	1.94	0.29	-	MGNLSQTRSGLACSMWDKNMED	L	3 Oxidation (M)
HGF	71	13678	457	85.7	31727	1240.25	2475.69	2	2474.78	0.9	0	5.64	0.68	-	MGNLSQTRSGLACSMWDKNMED	L	3 Oxidation (M)
HGF	71	13678	457	85.7	31742	827.12	2475.72	3	2474.78	0.93	0	0.18	0.54	-	MGNLSQTRSGLACSMWDKNMED	L	3 Oxidation (M)
HGF	71	13678	457	85.7	31752	950.57	2847.09	3	2847.33	-0.23	0	2.25	0.39	R	FLNAWPAMGRVIEVSWIIQNQARF	V	Oxidation (M)
HGF	71	13678	457	85.7	31755	1425.26	2847.17	2	2847.33	-0.15	0	6.13	0.49	R	FLNAWPAMGRVIEVSWIIQNQARF	V	Oxidation (M)
HGF	71	13678	457	85.7	31769	1425.35	2847.35	2	2847.33	0.01	0	1.46	0.58	R	FLNAWPAMGRVIEVSWIIQNQARF	V	Oxidation (M)
HGF	71	13678	457	85.7	31927	1425.47	2847.39	2	2847.33	0.05	0	0.94	0.17	R	FLNAWPAMGRVIEVSWIIQNQARF	V	Oxidation (M)
HGF	71	13678	457	85.7	31950	1425.59	2847.41	2	2847.33	0.07	0	4.56	0.54	R	FLNAWPAMGRVIEVSWIIQNQARF	V	Oxidation (M)
HGF	71	13678	457	85.7	31960	950.63	2847.57	3	2847.33	0.24	0	9.12	0.38	R	FLNAWPAMGRVIEVSWIIQNQARF	V	Oxidation (M)
HGF	71	13678	457	85.7	31961	950.74	2847.61	3	2847.33	0.28	0	0.83	0.95	R	FLNAWPAMGRVIEVSWIIQNQARF	V	Oxidation (M)
HGF	71	13678	457	85.7	31988	1425.86	2847.68	2	2847.33	0.34	0	1.17	0.56	R	FLNAWPAMGRVIEVSWIIQNQARF	V	Oxidation (M)
HGF	71	13678	457	85.7	32211	950.82	2847.74	3	2847.33	0.4	0	2.87	0.47	R	FLNAWPAMGRVIEVSWIIQNQARF	V	Oxidation (M)
HGF	71	13678	457	85.7	32241	1425.93	2847.75	2	2847.33	0.42	0	3.41	0.77	R	FLNAWPAMGRVIEVSWIIQNQARF	V	Oxidation (M)
HGF	71	13678	457	85.7	32247	950.94	2847.86	3	2847.33	0.53	0	2.24	0.64	R	FLNAWPAMGRVIEVSWIIQNQARF	V	Oxidation (M)
HGF	71	13678	457	85.7	32325	999.31	2994.37	3	2994.51	-0.14	0	1.77	0.14	R	FLNAWPAMGRVIEVSWIIQNQARFF	X	Oxidation (M)
HGF	71	13678	457	85.7	32338	999.46	2994.61	3	2994.51	0.09	0	2.68	0.65	R	FLNAWPAMGRVIEVSWIIQNQARFF	X	Oxidation (M)
HGF	71	13678	457	85.7	33587	1012.73	3033.17	3	3033.54	-0.36	0	0.72	0.78	R	FLNAWPAMGRVIEVSWIIQNQARFVS	A	Oxidation (M)
